# Supplementary material for: Naturalistic climbing reveals adaptive strategies for interlimb coordination in freely moving mice
Source: iScience. 2026 Apr 25;29(6):115901. doi: 10.1016/j.isci.2026.115901 (PMC13194540; doi:10.1016/j.isci.2026.115901)
Supplement: Table S2. Detailed statistical results including tests, comparisons, test statistics, degrees of freedom, exact p value, and sample size (n) — (A) Figure 2, (B) Figure 3, (C) Figure 4, (D) Figure S2, (E) Figure S3, (F) Figure S5 [file mmc2.xlsx]

## Sheet: A
Figure	Panel	Test	Comparison	Statistic	df	p value	n
2	B	Linear mixed-effects model (speed x limb, random intercept: mouse)	fore vs. hind reach length at speed = 0.83	0.412 (estimate = 0.0160, SE = 0.1752)	152	0.927	10
2	B	Linear mixed-effects model (speed x limb, random intercept: mouse)	fore vs. hind reach length at speed = 2.5	2.452 (estimate = -0.0157, SE = 0.1455)	152	0.914	10
2	B	Linear mixed-effects model (speed x limb, random intercept: mouse)	fore vs. hind reach length at speed = 4.2	5.571 (estimate = -0.0497, SE = 0.1188)	152	0.676	10
2	B	Linear mixed-effects model (speed x limb, random intercept: mouse)	fore vs. hind reach length at speed = 5.8	9.578 (estimate = -0.0841, SE = 0.1013)	152	0.408	10
2	B	Linear mixed-effects model (speed x limb, random intercept: mouse)	fore vs. hind reach length at speed = 7.5	12.919 (estimate = -0.1179, SE = 0.0986)	152	0.234	10
2	B	Linear mixed-effects model (speed x limb, random intercept: mouse)	fore vs. hind reach length at speed = 9.2	14.161 (estimate = -0.1518, SE = 0.1114)	153	0.175	10
2	B	Linear mixed-effects model (speed x limb, random intercept: mouse)	fore vs. hind reach length at speed = 10.8	13.908 (estimate = -0.1852, SE = 0.1350)	153	0.172	9
2	B	Linear mixed-effects model (speed x limb, random intercept: mouse)	fore vs. hind reach length at speed = 12.5	13.129 (estimate = -0.2221, SE = 0.1683)	153	0.189	8
2	C	Linear mixed-effects model (speed x limb, random intercept: mouse)	fore vs. hind step length at speed = 0.83	0.0915 (estimate = 0.040, SE = 0.0972)	152	0.681	10
2	C	Linear mixed-effects model (speed x limb, random intercept: mouse)	fore vs. hind step length at speed = 2.5	-0.1079 (estimate = 0.198, SE = 0.0807)	152	0.0153233	10
2	C	Linear mixed-effects model (speed x limb, random intercept: mouse)	fore vs. hind step length at speed = 4.2	-0.4182 (estimate = 0.367, SE = 0.0659)	152	1.12217e-07	10
2	C	Linear mixed-effects model (speed x limb, random intercept: mouse)	fore vs. hind step length at speed = 5.8	-0.8299 (estimate = 0.538, SE = 0.0562)	152	<1E-15	10
2	C	Linear mixed-effects model (speed x limb, random intercept: mouse)	fore vs. hind step length at speed = 7.5	-1.1962 (estimate = 0.707, SE = 0.0547)	152	<1E-15	10
2	C	Linear mixed-effects model (speed x limb, random intercept: mouse)	fore vs. hind step length at speed = 9.2	-1.3632 (estimate = 0.875, SE = 0.0618)	153	<1E-15	10
2	C	Linear mixed-effects model (speed x limb, random intercept: mouse)	fore vs. hind step length at speed = 10.8	-1.3730 (estimate = 1.042, SE = 0.0749)	153	<1E-15	9
2	C	Linear mixed-effects model (speed x limb, random intercept: mouse)	fore vs. hind step length at speed = 12.5	-1.3215 (estimate = 1.226, SE = 0.0934)	153	<1E-15	8
2	D	Linear mixed-effects model (speed x limb, random intercept: mouse)	fore vs. hind step width at speed = 0.83	-32.9 (estimate = -2.25, SE = 0.0684)	152	<1E-15	10
2	D	Linear mixed-effects model (speed x limb, random intercept: mouse)	fore vs. hind step width at speed = 2.5	-38.4 (estimate = -2.18, SE = 0.0568)	152	<1E-15	10
2	D	Linear mixed-effects model (speed x limb, random intercept: mouse)	fore vs. hind step width at speed = 4.2	-45.3 (estimate = -2.10, SE = 0.0464)	152	<1E-15	10
2	D	Linear mixed-effects model (speed x limb, random intercept: mouse)	fore vs. hind step width at speed = 5.8	-51.1 (estimate = -2.02, SE = 0.0395)	152	<1E-15	10
2	D	Linear mixed-effects model (speed x limb, random intercept: mouse)	fore vs. hind step width at speed = 7.5	-50.5 (estimate = -1.94, SE = 0.0385)	152	<1E-15	10
2	D	Linear mixed-effects model (speed x limb, random intercept: mouse)	fore vs. hind step width at speed = 9.2	-42.9 (estimate = -1.87, SE = 0.0435)	152	<1E-15	10
2	D	Linear mixed-effects model (speed x limb, random intercept: mouse)	fore vs. hind step width at speed = 10.8	-33.9 (estimate = -1.79, SE = 0.0527)	152	<1E-15	9
2	D	Linear mixed-effects model (speed x limb, random intercept: mouse)	fore vs. hind step width at speed = 12.5	-25.9 (estimate = -1.70, SE = 0.0657)	152	<1E-15	8
2	E	Linear mixed-effects model (speed x limb, random intercept: mouse)	fore vs. hind reach duration at speed = 0.83	0.875 (estimate = 0.00591, SE = 0.00675)	152	0.382752	10
2	E	Linear mixed-effects model (speed x limb, random intercept: mouse)	fore vs. hind reach duration at speed = 2.5	1.234 (estimate = 0.00692, SE = 0.00561)	152	0.219015	10
2	E	Linear mixed-effects model (speed x limb, random intercept: mouse)	fore vs. hind reach duration at speed = 4.2	1.748 (estimate = 0.00800, SE = 0.00458)	152	0.0824269	10
2	E	Linear mixed-effects model (speed x limb, random intercept: mouse)	fore vs. hind reach duration at speed = 5.8	2.331 (estimate = 0.00910, SE = 0.00390)	152	0.0210905	10
2	E	Linear mixed-effects model (speed x limb, random intercept: mouse)	fore vs. hind reach duration at speed = 7.5	2.678 (estimate = 0.01018, SE = 0.00380)	153	0.00821222	10
2	E	Linear mixed-effects model (speed x limb, random intercept: mouse)	fore vs. hind reach duration at speed = 9.2	2.623 (estimate = 0.01126, SE = 0.00429)	153	0.00960623	10
2	E	Linear mixed-effects model (speed x limb, random intercept: mouse)	fore vs. hind reach duration at speed = 10.8	2.369 (estimate = 0.01232, SE = 0.00520)	153	0.0190602	9
2	E	Linear mixed-effects model (speed x limb, random intercept: mouse)	fore vs. hind reach duration at speed = 12.5	2.083 (estimate = 0.01350, SE = 0.00648)	153	0.0389289	8
2	F	Linear mixed-effects model (speed x limb, random intercept: mouse)	fore vs. hind grasp duration at speed = 0.83	-1.702 (estimate = -0.13624, SE = 0.0801)	151	0.0908675	10
2	F	Linear mixed-effects model (speed x limb, random intercept: mouse)	fore vs. hind grasp duration at speed = 2.5	-1.686 (estimate = -0.11210, SE = 0.0665)	151	0.0939046	10
2	F	Linear mixed-effects model (speed x limb, random intercept: mouse)	fore vs. hind grasp duration at speed = 4.2	-1.589 (estimate = -0.08624, SE = 0.0543)	151	0.114235	10
2	F	Linear mixed-effects model (speed x limb, random intercept: mouse)	fore vs. hind grasp duration at speed = 5.8	-1.297 (estimate = -0.06007, SE = 0.0463)	151	0.196478	10
2	F	Linear mixed-effects model (speed x limb, random intercept: mouse)	fore vs. hind grasp duration at speed = 7.5	-0.761 (estimate = -0.03430, SE = 0.0451)	151	0.447682	10
2	F	Linear mixed-effects model (speed x limb, random intercept: mouse)	fore vs. hind grasp duration at speed = 9.2	-0.168 (estimate = -0.00855, SE = 0.0509)	152	0.866785	10
2	F	Linear mixed-effects model (speed x limb, random intercept: mouse)	fore vs. hind grasp duration at speed = 10.8	0.274 (estimate = 0.01689, SE = 0.0616)	152	0.784455	9
2	F	Linear mixed-effects model (speed x limb, random intercept: mouse)	fore vs. hind grasp duration at speed = 12.5	0.586 (estimate = 0.04503, SE = 0.0768)	152	0.558654	8
2	G	Linear mixed-effects model (speed x limb, random intercept: mouse)	fore vs. hind duty factor at speed = 0.83	-0.631 (estimate = -0.00608, SE = 0.00963)	152	0.528927	10
2	G	Linear mixed-effects model (speed x limb, random intercept: mouse)	fore vs. hind duty factor at speed = 2.5	-0.903 (estimate = -0.00723, SE = 0.00800)	152	0.367723	10
2	G	Linear mixed-effects model (speed x limb, random intercept: mouse)	fore vs. hind duty factor at speed = 4.2	-1.295 (estimate = -0.00846, SE = 0.00653)	152	0.19729	10
2	G	Linear mixed-effects model (speed x limb, random intercept: mouse)	fore vs. hind duty factor at speed = 5.8	-1.742 (estimate = -0.00970, SE = 0.00557)	152	0.0835577	10
2	G	Linear mixed-effects model (speed x limb, random intercept: mouse)	fore vs. hind duty factor at speed = 7.5	-2.015 (estimate = -0.01093, SE = 0.00542)	152	0.0456129	10
2	G	Linear mixed-effects model (speed x limb, random intercept: mouse)	fore vs. hind duty factor at speed = 9.2	-1.985 (estimate = -0.01215, SE = 0.00612)	153	0.0489894	10
2	G	Linear mixed-effects model (speed x limb, random intercept: mouse)	fore vs. hind duty factor at speed = 10.8	-1.801 (estimate = -0.01336, SE = 0.00742)	153	0.0736836	9
2	G	Linear mixed-effects model (speed x limb, random intercept: mouse)	fore vs. hind duty factor at speed = 12.5	-1.590 (estimate = -0.01470, SE = 0.00925)	153	0.113984	8

## Sheet: B
Figure	Panel	Test	Comparison	Statistic	df	p value	n
3	C	Watson-Williams	Mean angles for homologous limb pairs (r. forepaw-l. forepaw vs. r. hindpaw-l. hindpaw).	2464.6	9	<1E-15	10
3	D	Watson-Williams	Mean angles for diagonal limb pairs (r.forepaw-l. hindpaw vs. l. forepaw-r. hindpaw).	0.00073	9	0.97877	10
3	E	Watson-Williams	Mean angles for homolateral limb pairs (r. forepaw-r. hindpaw vs. l.forepaw-l. hindpaw).	0.015	9	0.90387	10
3	G	two-tailed t-test	Slopes of circular-linear regressions (phase-offset and speed) for homologous forepaw pair vs. zero.	0.81	9	0.22	10
3	H	two-tailed t-test	Slopes of circular-linear regressions (phase-offset and speed) for homologous hindpaw pair vs. zero.	-0.37	9	0.64	10

## Sheet: C
Figure	Panel	Test	Comparison	Statistic	df	p value	n
4	E (top)	Watson-Williams	Mean angles for homologous limb pairs (r. forepaw-l. forepaw vs. r. hindpaw-l. hindpaw) post-gap.	31.8273	9	7.102E-05 [Bonferroni adjusted], 2.367E-05 [unadjusted]	10
4	E (bottom)	Watson-Williams	Mean angles for homologous limb pairs (r. forepaw-l. forepaw vs. r. hindpaw-l. hindpaw) at gap.	1.30005	9	0.807 [Bonferroni adjusted], 0.269 [unadjusted]	10
4	F (top)	Watson-Williams	Mean angles for diagonal limb pairs (r.forepaw-l. hindpaw vs. l. forepaw-r. hindpaw) post-gap.	6.13531	9	0.070 [Bonferroni adjusted], 0.023 [unadjusted]	10
4	F (bottom)	Watson-Williams	Mean angles for diagonal limb pairs (r.forepaw-l. hindpaw vs. l. forepaw-r. hindpaw) at gap.	15.5199	9	0.003 [Bonferroni adjusted], 0.001 [unadjusted]	10
4	G (top)	Watson-Williams	Mean angles for homolateral limb pairs (r. forepaw-r. hindpaw vs. l.forepaw-l. hindpaw) post-gap.	0.38	9	1.00 [Bonferroni adjusted], 0.548 [unadjusted]	10
4	H (bottom)	Watson-Williams	Mean angles for homolateral limb pairs (r. forepaw-r. hindpaw vs. l.forepaw-l. hindpaw) at gap.	0.14	9	1.00 [Bonferroni adjusted], 0.713 [unadjusted]	10

## Sheet: D
Figure	Panel	Test	Comparison	Statistic	df	p value	n
S2	B (left)	Pearson correlation coefficient test	M1 Forepaw reach length vs. speed	0.331165	713	<1E-15	715
S2	B (left)	Pearson correlation coefficient test	M1 Forepaw step length vs. speed	0.164074	713	1.0361e-05	715
S2	B (left)	Pearson correlation coefficient test	M1 Forepaw step width vs. speed	-0.0288465	713	0.441211	715
S2	B (left)	Spearman correlation coefficient test	M1 Forepaw grasp duration vs. speed	-0.592055	713	<1E-15	715
S2	B (left)	Pearson correlation coefficient test	M1 Forepaw reach duration vs. speed	0.236918	713	1.40328e-10	715
S2	B (left)	Pearson correlation coefficient test	M1 Forepaw duty factor vs. speed	-0.518235	713	<1E-15	715
S2	B (left)	Pearson correlation coefficient test	M2 Forepaw reach length vs. speed	0.263251	743	2.82544e-13	745
S2	B (left)	Pearson correlation coefficient test	M2 Forepaw step length vs. speed	0.152132	743	3.0498e-05	745
S2	B (left)	Pearson correlation coefficient test	M2 Forepaw step width vs. speed	-0.0116718	743	0.750444	745
S2	B (left)	Spearman correlation coefficient test	M2 Forepaw grasp duration vs. speed	-0.396841	743	<1E-15	745
S2	B (left)	Pearson correlation coefficient test	M2 Forepaw reach duration vs. speed	0.160454	743	1.07881e-05	745
S2	B (left)	Pearson correlation coefficient test	M2 Forepaw duty factor vs. speed	-0.32746	743	<1E-15	745
S2	B (left)	Pearson correlation coefficient test	M3 Forepaw reach length vs. speed	0.466257	708	<1E-15	710
S2	B (left)	Pearson correlation coefficient test	M3 Forepaw step length vs. speed	0.265928	708	5.86915e-13	710
S2	B (left)	Pearson correlation coefficient test	M3 Forepaw step width vs. speed	-0.01183	708	0.753009	710
S2	B (left)	Spearman correlation coefficient test	M3 Forepaw grasp duration vs. speed	-0.490737	708	<1E-15	710
S2	B (left)	Pearson correlation coefficient test	M3 Forepaw reach duration vs. speed	0.172695	708	3.68676e-06	710
S2	B (left)	Pearson correlation coefficient test	M3 Forepaw duty factor vs. speed	-0.437836	708	<1E-15	710
S2	B (left)	Pearson correlation coefficient test	M4 Forepaw reach length vs. speed	0.239602	807	5.01019e-12	809
S2	B (left)	Pearson correlation coefficient test	M4 Forepaw step length vs. speed	0.146565	807	2.85273e-05	809
S2	B (left)	Pearson correlation coefficient test	M4 Forepaw step width vs. speed	0.00249755	807	0.943455	809
S2	B (left)	Spearman correlation coefficient test	M4 Forepaw grasp duration vs. speed	-0.509327	807	<1E-15	809
S2	B (left)	Pearson correlation coefficient test	M4 Forepaw reach duration vs. speed	0.0893261	807	0.0110268	809
S2	B (left)	Pearson correlation coefficient test	M4 Forepaw duty factor vs. speed	-0.405935	807	<1E-15	809
S2	B (left)	Pearson correlation coefficient test	M5 Forepaw reach length vs. speed	0.325575	646	<1E-15	648
S2	B (left)	Pearson correlation coefficient test	M5 Forepaw step length vs. speed	0.244766	646	2.70147e-10	648
S2	B (left)	Pearson correlation coefficient test	M5 Forepaw step width vs. speed	-0.0205149	646	0.602178	648
S2	B (left)	Spearman correlation coefficient test	M5 Forepaw grasp duration vs. speed	-0.348135	646	<1E-15	648
S2	B (left)	Pearson correlation coefficient test	M5 Forepaw reach duration vs. speed	0.0784495	646	0.04591	648
S2	B (left)	Pearson correlation coefficient test	M5 Forepaw duty factor vs. speed	-0.275272	646	9.89203e-13	648
S2	B (left)	Pearson correlation coefficient test	M6 Forepaw reach length vs. speed	0.401495	750	<1E-15	752
S2	B (left)	Pearson correlation coefficient test	M6 Forepaw step length vs. speed	0.164686	750	5.63528e-06	752
S2	B (left)	Pearson correlation coefficient test	M6 Forepaw step width vs. speed	-0.0818861	750	0.0247317	752
S2	B (left)	Spearman correlation coefficient test	M6 Forepaw grasp duration vs. speed	-0.534506	750	<1E-15	752
S2	B (left)	Pearson correlation coefficient test	M6 Forepaw reach duration vs. speed	0.188355	750	1.95838e-07	752
S2	B (left)	Pearson correlation coefficient test	M6 Forepaw duty factor vs. speed	-0.524339	750	<1E-15	752
S2	B (left)	Pearson correlation coefficient test	M7 Forepaw reach length vs. speed	0.282393	1172	<1E-15	1174
S2	B (left)	Pearson correlation coefficient test	M7 Forepaw step length vs. speed	0.142096	1172	1.01673e-06	1174
S2	B (left)	Pearson correlation coefficient test	M7 Forepaw step width vs. speed	0.0280377	1172	0.337136	1174
S2	B (left)	Spearman correlation coefficient test	M7 Forepaw grasp duration vs. speed	-0.652991	1172	<1E-15	1174
S2	B (left)	Pearson correlation coefficient test	M7 Forepaw reach duration vs. speed	0.133229	1172	4.63867e-06	1174
S2	B (left)	Pearson correlation coefficient test	M7 Forepaw duty factor vs. speed	-0.592948	1172	<1E-15	1174
S2	B (left)	Pearson correlation coefficient test	M8 Forepaw reach length vs. speed	0.290001	918	<1E-15	920
S2	B (left)	Pearson correlation coefficient test	M8 Forepaw step length vs. speed	0.160353	918	1.01456e-06	920
S2	B (left)	Pearson correlation coefficient test	M8 Forepaw step width vs. speed	-0.0823734	918	0.0124417	920
S2	B (left)	Spearman correlation coefficient test	M8 Forepaw grasp duration vs. speed	-0.44148	918	<1E-15	920
S2	B (left)	Pearson correlation coefficient test	M8 Forepaw reach duration vs. speed	0.128339	918	9.47815e-05	920
S2	B (left)	Pearson correlation coefficient test	M8 Forepaw duty factor vs. speed	-0.38518	918	<1E-15	920
S2	B (left)	Pearson correlation coefficient test	M9 Forepaw reach length vs. speed	0.304625	645	2.32636e-15	675
S2	B (left)	Pearson correlation coefficient test	M9 Forepaw step length vs. speed	0.0787793	645	0.0451683	675
S2	B (left)	Pearson correlation coefficient test	M9 Forepaw step width vs. speed	-0.073273	645	0.0625063	675
S2	B (left)	Spearman correlation coefficient test	M9 Forepaw grasp duration vs. speed	-0.421371	645	<1E-15	675
S2	B (left)	Pearson correlation coefficient test	M9 Forepaw reach duration vs. speed	0.1495	645	0.000135177	675
S2	B (left)	Pearson correlation coefficient test	M9 Forepaw duty factor vs. speed	-0.379168	645	<1E-15	675
S2	B (left)	Pearson correlation coefficient test	M10 Forepaw reach length vs. speed	0.327254	842	<1E-15	844
S2	B (left)	Pearson correlation coefficient test	M10 Forepaw step length vs. speed	0.117051	842	0.000656282	844
S2	B (left)	Pearson correlation coefficient test	M10 Forepaw step width vs. speed	0.0114717	842	0.739294	844
S2	B (left)	Spearman correlation coefficient test	M10 Forepaw grasp duration vs. speed	-0.559894	842	<1E-15	844
S2	B (left)	Pearson correlation coefficient test	M10 Forepaw reach duration vs. speed	0.156651	842	4.81999e-06	844
S2	B (left)	Pearson correlation coefficient test	M10 Forepaw duty factor vs. speed	-0.504449	842	<1E-15	844
S2	B (right)	Pearson correlation coefficient test	M1 Hindpaw reach length vs. speed	0.368399	964	<1E-15	966
S2	B (right)	Pearson correlation coefficient test	M1 Hindpaw step length vs. speed	0.0184702	964	0.566394	966
S2	B (right)	Pearson correlation coefficient test	M1 Hindpaw step width vs. speed	-0.101286	964	0.00162132	966
S2	B (right)	Spearman correlation coefficient test	M1 Hindpaw grasp duration vs. speed	-0.331373	964	<1E-15	966
S2	B (right)	Pearson correlation coefficient test	M1 Hindpaw reach duration vs. speed	-0.0632415	964	0.0494138	966
S2	B (right)	Pearson correlation coefficient test	M1 Hindpaw duty factor vs. speed	-0.174411	964	4.8795e-08	966
S2	B (right)	Pearson correlation coefficient test	M2 Hindpaw reach length vs. speed	0.367466	855	<1E-15	857
S2	B (right)	Pearson correlation coefficient test	M2 Hindpaw step length vs. speed	0.00857414	855	0.802091	857
S2	B (right)	Pearson correlation coefficient test	M2 Hindpaw step width vs. speed	-0.177723	855	1.63295e-07	857
S2	B (right)	Spearman correlation coefficient test	M2 Hindpaw grasp duration vs. speed	-0.354902	855	<1E-15	857
S2	B (right)	Pearson correlation coefficient test	M2 Hindpaw reach duration vs. speed	0.0324083	855	0.343331	857
S2	B (right)	Pearson correlation coefficient test	M2 Hindpaw duty factor vs. speed	-0.279694	855	<1E-15	857
S2	B (right)	Pearson correlation coefficient test	M3 Hindpaw reach length vs. speed	0.369057	822	<1E-15	824
S2	B (right)	Pearson correlation coefficient test	M3 Hindpaw step length vs. speed	-0.0824769	822	0.0178858	824
S2	B (right)	Pearson correlation coefficient test	M3 Hindpaw step width vs. speed	-0.218101	822	2.49176e-10	824
S2	B (right)	Spearman correlation coefficient test	M3 Hindpaw grasp duration vs. speed	-0.30534	822	<1E-15	824
S2	B (right)	Pearson correlation coefficient test	M3 Hindpaw reach duration vs. speed	-0.0547251	822	0.116485	824
S2	B (right)	Pearson correlation coefficient test	M3 Hindpaw duty factor vs. speed	-0.146992	822	2.27434e-05	824
S2	B (right)	Pearson correlation coefficient test	M4 Hindpaw reach length vs. speed	0.435955	1019	<1E-15	1021
S2	B (right)	Pearson correlation coefficient test	M4 Hindpaw step length vs. speed	-0.0584755	1019	0.0617925	1021
S2	B (right)	Pearson correlation coefficient test	M4 Hindpaw step width vs. speed	0.0013241	1019	0.966294	1021
S2	B (right)	Spearman correlation coefficient test	M4 Hindpaw grasp duration vs. speed	-0.408455	1019	<1E-15	1021
S2	B (right)	Pearson correlation coefficient test	M4 Hindpaw reach duration vs. speed	0.0524762	1019	0.0937621	1021
S2	B (right)	Pearson correlation coefficient test	M4 Hindpaw duty factor vs. speed	-0.356108	1019	<1E-15	1021
S2	B (right)	Pearson correlation coefficient test	M5 Hindpaw reach length vs. speed	0.440383	795	<1E-15	797
S2	B (right)	Pearson correlation coefficient test	M5 Hindpaw step length vs. speed	-0.0533821	795	0.132132	797
S2	B (right)	Pearson correlation coefficient test	M5 Hindpaw step width vs. speed	-0.091459	795	0.00978433	797
S2	B (right)	Spearman correlation coefficient test	M5 Hindpaw grasp duration vs. speed	-0.399961	795	<1E-15	797
S2	B (right)	Pearson correlation coefficient test	M5 Hindpaw reach duration vs. speed	0.00357066	795	0.919831	797
S2	B (right)	Pearson correlation coefficient test	M5 Hindpaw duty factor vs. speed	-0.29953	795	<1E-15	797
S2	B (right)	Pearson correlation coefficient test	M6 Hindpaw reach length vs. speed	0.426819	826	<1E-15	828
S2	B (right)	Pearson correlation coefficient test	M6 Hindpaw step length vs. speed	-0.05195	826	0.135277	828
S2	B (right)	Pearson correlation coefficient test	M6 Hindpaw step width vs. speed	-0.374666	826	<1E-15	828
S2	B (right)	Spearman correlation coefficient test	M6 Hindpaw grasp duration vs. speed	-0.492027	826	<1E-15	828
S2	B (right)	Pearson correlation coefficient test	M6 Hindpaw reach duration vs. speed	0.225248	826	5.52125e-11	828
S2	B (right)	Pearson correlation coefficient test	M6 Hindpaw duty factor vs. speed	-0.480908	826	<1E-15	828
S2	B (right)	Pearson correlation coefficient test	M7 Hindpaw reach length vs. speed	0.374838	1347	<1E-15	1349
S2	B (right)	Pearson correlation coefficient test	M7 Hindpaw step length vs. speed	-0.0533413	1347	0.0501437	1349
S2	B (right)	Pearson correlation coefficient test	M7 Hindpaw step width vs. speed	-0.158704	1347	4.60725e-09	1349
S2	B (right)	Spearman correlation coefficient test	M7 Hindpaw grasp duration vs. speed	-0.704921	1347	<1E-15	1349
S2	B (right)	Pearson correlation coefficient test	M7 Hindpaw reach duration vs. speed	0.209521	1347	7.55911e-15	1349
S2	B (right)	Pearson correlation coefficient test	M7 Hindpaw duty factor vs. speed	-0.687098	1347	<1E-15	1349
S2	B (right)	Pearson correlation coefficient test	M8 Hindpaw reach length vs. speed	0.369309	1118	<1E-15	1120
S2	B (right)	Pearson correlation coefficient test	M8 Hindpaw step length vs. speed	-0.0630798	1118	0.0347895	1120
S2	B (right)	Pearson correlation coefficient test	M8 Hindpaw step width vs. speed	-0.190545	1118	1.28683e-10	1120
S2	B (right)	Spearman correlation coefficient test	M8 Hindpaw grasp duration vs. speed	-0.583328	1118	<1E-15	1120
S2	B (right)	Pearson correlation coefficient test	M8 Hindpaw reach duration vs. speed	0.118478	1118	7.04934e-05	1120
S2	B (right)	Pearson correlation coefficient test	M8 Hindpaw duty factor vs. speed	-0.50239	1118	<1E-15	1120
S2	B (right)	Pearson correlation coefficient test	M9 Hindpaw reach length vs. speed	0.505715	864	<1E-15	866
S2	B (right)	Pearson correlation coefficient test	M9 Hindpaw step length vs. speed	-0.0986172	864	0.00367268	866
S2	B (right)	Pearson correlation coefficient test	M9 Hindpaw step width vs. speed	-0.202961	864	1.67114e-09	866
S2	B (right)	Spearman correlation coefficient test	M9 Hindpaw grasp duration vs. speed	-0.364397	864	<1E-15	866
S2	B (right)	Pearson correlation coefficient test	M9 Hindpaw reach duration vs. speed	0.22555	864	1.88596e-11	866
S2	B (right)	Pearson correlation coefficient test	M9 Hindpaw duty factor vs. speed	-0.452947	864	<1E-15	866
S2	B (right)	Pearson correlation coefficient test	M10 Hindpaw reach length vs. speed	0.560744	984	<1E-15	986
S2	B (right)	Pearson correlation coefficient test	M10 Hindpaw step length vs. speed	-0.0685301	984	0.0314218	986
S2	B (right)	Pearson correlation coefficient test	M10 Hindpaw step width vs. speed	-0.257613	984	<1E-15	986
S2	B (right)	Spearman correlation coefficient test	M10 Hindpaw grasp duration vs. speed	-0.350109	984	<1E-15	986
S2	B (right)	Pearson correlation coefficient test	M10 Hindpaw reach duration vs. speed	0.290564	984	<1E-15	986
S2	B (right)	Pearson correlation coefficient test	M10 Hindpaw duty factor vs. speed	-0.490292	984	<1E-15	986

## Sheet: E
Figure	Panel	Test	Comparison	Statistic	df	p value	n
S3	Left	Linear mixed-effects model (limb pair; random intercept: mouse)	Mean jaccard values for homologous limb pairs (r. forepaw-l. forepaw vs. r. hindpaw-l. hindpaw).	-39.835 (estimate = -0.14860, SE = 0.00373)	5289	<1E-15 [Bonferroni adjusted], <1E-15 [unadjusted]	10
S3	Center	Linear mixed-effects model (limb pair; random intercept: mouse)	Mean jaccard values for diagonal limb pairs (r.forepaw-l. hindpaw vs. l. forepaw-r. hindpaw).	1.524 (estimate = 0.00569, SE = 0.00373)	5289	1.00 [Bonferroni adjusted], 1.28E-01 [unadjusted]	10
S3	Right	Linear mixed-effects model (limb pair; random intercept: mouse)	Mean jaccard values for homolateral limb pairs (r. forepaw-r. hindpaw vs. l.forepaw-l. hindpaw).	0.724 (estimate = 0.00270, SE = 0.00373)	5289	1.00 [Bonferroni adjusted], 4.69E-01 [unadjusted]	10

## Sheet: F
Figure	Panel	Test	Comparison	Statistic	df	p value	n
S5	Left	Linear mixed-effects model (wall position; random intercept: mouse)	Mean jaccard values for homologous forepaw pair, gap vs. post-gap.	5.288 (β = 0.01256)	698	1.66e-07	10
S5	Right	Linear mixed-effects model (wall position; random intercept: mouse)	Mean jaccard values for homologous hindpaw pair, gap vs. post-gap.	5.222 (β = 0.06879)	610	2.43e-07	10
